# Supplementary material for: Electrospinning and Rheological Characterization of Polyethylene Terephthalate and Polyvinyl Alcohol with Different Degrees of Hydrolysis Incorporating Molecularly Imprinted Polymers
Source: Polymers (Basel). 2024 Nov 26;16(23):3297. doi: 10.3390/polym16233297 (PMC11644715; doi:10.3390/polym16233297)
Supplement: Supplementary file 1 [file polymers-16-03297-s001.zip]

Archive with 1 entries (1 files):
- polymers-3279061-supplementary.pdf
